# Supplementary material for: Sleep Fosters Odor Recognition in Children with Attention Deficit Hyperactivity Disorder but Not in Typically Developing Children
Source: Brain Sci. 2022 Sep 2;12(9):1182. doi: 10.3390/brainsci12091182 (PMC9496889; doi:10.3390/brainsci12091182)
Supplement: Supplementary file 1 [file brainsci-12-01182-s001.zip]

Archive with 1 entries (1 files):
- brainsci-1831125-supplementary.pdf
